# Supplementary material for: Leptospiral Leucine-Rich Repeat Protein-Based Lateral Flow for Assessment of Canine Leptospiral Immunoglobulin G
Source: Trop Med Infect Dis. 2022 Dec 10;7(12):427. doi: 10.3390/tropicalmed7120427 (PMC9787837; doi:10.3390/tropicalmed7120427)
Supplement: Supplementary file 1 [file tropicalmed-07-00427-s001.zip]

Archive with 1 entries (1 files):
- tropicalmed-2073363-Supplementary.pdf
